# Supplementary material for: Single-cell microglial transcriptomics during demyelination defines a microglial state required for lytic carcass clearance
Source: Mol Neurodegener. 2022 Dec 13;17:82. doi: 10.1186/s13024-022-00584-2 (PMC9746011; doi:10.1186/s13024-022-00584-2)
Supplement: Supplementary file 2 — Additional file 2. Comparison of cuprizone, Frigerio, and Simmons data sets across common gene sets. [file 13024_2022_584_MOESM2_ESM.xlsx]

## Sheet: Sheet 1
Cuprizone												Frigerio					Simmons
		WAM1	WAM2	WAM3	CAM1	CAM2	CAM3	Mixed1	Mixed2	BAMs		0	1	2	3		Homeostatic1	Homeostatic2	Activated	WAM
P2ry12	Set1	2.50716	2.17816	2.57794	1.75267	1.23256	0.329304	1.74222	2.45788	0.719958		1.60744	1.4422	1.30291	1.39666		3.11795	2.64971	1.9865	0.845868
Tmem119	Set1	1.69194	1.62728	1.7492	1.36609	0.756122	0.19062	1.36098	1.68269	0.468644		1.52606	1.17865	0.970779	1.42712		2.23324	1.96431	1.46787	0.647103
Selplg	Set1	2.30358	2.17134	2.34181	1.85473	1.45629	0.476234	1.99198	2.26488	0.665597		1.62137	1.45862	1.34807	1.54933		2.718	2.43537	1.97824	1.20597
P2ry13	Set1	1.22964	1.20597	1.35325	0.774727	0.667829	0.182322	0.943906	1.23256	0.383486		1.38128	1.20597	1.02245	1.07044		1.58924	1.28371	0.970779	0.425268
Cx3cr1	Set1	3.10009	2.89646	3.09513	2.79667	2.24601	1.82938	2.47233	3.06105	1.83258		1.74397	1.67147	1.57898	1.61774		3.57178	3.23317	2.70002	2.41234
Gpr34	Set1	2.20497	1.7174	2.11384	1.7174	1.39377	0.920283	1.60342	1.95586	0.885383		1.53902	1.4816	1.4207	1.35455		2.53211	2.27624	1.81319	1.29473
Siglech	Set1	2.00821	1.93442	2.13771	1.52823	1.4327	0.542324	1.86872	1.91692	0.559616		1.56444	1.44927	1.31641	1.38629		2.70938	2.36462	1.8916	0.858662
Sparc	Set1	2.32337	2.00013	2.29051	1.8516	1.58309	1.56862	1.77326	2.2439	0.553385		1.54969	1.39377	1.32972	1.49478		3.20234	3.03543	2.59749	2.08194
Csf1r	Set1	2.57718	2.59824	2.70938	2.33988	2.21157	1.61542	2.48574	2.51285	1.9271		1.66582	1.60342	1.55393	1.56688		3.19581	3.0469	2.74855	2.08939
Pmepa1	Set1	1.57898	1.32972	1.58309	1.08519	0.996949	0.593327	1.21194	1.59534	1.11657		0.392042	0.239017	0.254642	0.255933		2.47486	2.23216	1.70111	1.32442
Cst3	Set1	5.14149	4.16558	4.82093	4.74092	3.72352	3.90801	3.65894	4.87535	3.50992		1.92862	1.89311	1.88707	1.80555		5.56391	5.57082	5.45425	5.10558
Vsir	Set1	1.63315	1.56235	1.68825	1.19392	1.16627	0.314811	1.4816	1.60944	0.756326		1.4327	1.32442	1.20297	1.09861		2.1838	1.85317	1.48387	0.887891
Olfml3	Set1	1.87641	1.47933	1.82455	1.47018	1.10856	0.693147	1.30833	1.74746	0.637267		1.54969	1.42311	1.40118	1.47591		2.3263	2.14242	1.78339	1.45862
Zfhx3	Set1	1.4884	1.71199	1.70293	1.08519	1.09861	0.285179	1.46094	1.52606	0.81575		0.625938	0.41871	0.329304	0.405465		2.19944	1.88707	1.36609	0.81093
Hexb	Set1	3.30908	3.04214	3.24181	3.09964	2.70738	2.46385	2.77571	3.2375	1.62881		1.78675	1.7613	1.76985	1.70475		4.33494	4.09318	3.90096	3.70574
Bin1	Set1	1.30563	1.10856	1.28371	0.908259	0.732368	0.48858	1.075	1.15373	0.475424		1.08181	0.858662	0.891998	0.847298		1.79342	1.65058	1.45862	1.25276
Qk	Set1	1.70656	1.97685	1.90954	1.29198	1.69378	0.708036	2.00013	1.6771	0.967149		1.01523	0.900161	0.815365	0.829279		2.35138	2.13061	1.6771	1.32708
Arhgap5	Set1	1.5063	1.5707	1.68825	0.97456	1.29473	0.350657	1.56862	1.46787	0.345746		0.806476	0.71295	0.641854	0.628609		2.11866	1.98376	1.54756	1.09527
Fcrls	Set1	1.69562	1.79675	1.76473	1.29198	1.31103	1.08856	1.43746	1.7156	1.37811		1.44927	1.37372	1.39872	1.43707		2.44061	2.18267	1.78002	1.7174
Tanc2	Set1	1.02245	1.22083	1.19695	0.815365	0.81978	0.207014	1.33763	1.06126	0.338024		0.86289	0.598837	0.536493	0.650588		1.59331	1.36609	0.908259	0.620576
Plxdc2	Set1	1.36864	1.4327	1.46787	0.912283	1.20297	0.548121	1.38629	1.30833	0.330242		1.15688	1.30563	1.22671	1.25276		1.72811	1.59737	1.31909	1.21491
Marcks	Set1	2.38876	1.96991	2.38601	2.15292	1.72988	1.43746	2.00687	2.2834	1.56499		0.896088	0.641854	0.615186	0.628609		3.1793	3.06433	2.6483	2.15987
Srgap2	Set1	1.34547	1.74397	1.54756	0.916291	1.38879	0.24686	1.93442	1.38629	0.508649		1.06471	0.858662	0.647103	0.949081		1.71199	1.53687	1.075	0.582216
Maf	Set1	1.62924	1.83098	1.76302	1.21491	1.37624	0.476234	1.7544	1.56862	2.15403		0.463734	0.285179	0.19062	0.348307		2.33214	1.91986	1.37877	0.57098
Ptgs1	Set1	1.09861	1.17865	1.27815	0.875469	0.698135	0.223144	1.13462	1.16938	0.448025		1.19695	0.936093	0.879627	1.19139		1.93007	1.61741	1.30833	0.631272
Cyfip1	Set1	1.27815	1.20896	1.19695	1.02245	0.947789	0.559616	0.95935	1.21194	0.725235		0.982078	1.00796	0.904218	0.864997		1.8197	1.75267	1.51513	1.44456
Laptm5	Set1	2.18605	1.89612	2.19277	1.96991	1.63705	1.46787	1.81482	2.07191	1.66648		1.58924	1.59939	1.59737	1.53148		2.89536	2.74983	2.4824	2.1564
Hpgds	Set1	1.22671	1.58309	1.47247	0.858662	1.30019	0.476234	1.59127	1.19089	0.719958		1.05082	0.966984	0.908259	0.829279		2.04898	1.94305	1.44927	1.08519
Cfh	Set1	1.23256	1.34286	1.21491	1.08519	1.02604	0.392042	1.22378	1.19695	1.06546		1.02962	1.03674	1.00063	1.08463		1.5707	1.48387	1.40364	1.12168
Tgfbr1	Set1	1.6525	1.88099	1.78507	1.29473	1.74397	0.518794	2.00283	1.58515	0.703958		1.16315	1.09192	1.02245	1.04145		2.1883	1.89912	1.58719	1.42792
Kctd12	Set1	1.53687	1.42792	1.64481	1.21788	1.2499	0.667829	1.36354	1.47247	0.85349		0.530628	0.451076	0.307485	0.287682		1.95586	1.79176	1.57691	1.21491
Entpd1	Set1	0.936093	1.0438	1.13462	0.765468	0.683097	0.285179	0.963174	1.00063	0.454945		1.19089	1.02245	0.978326	0.882389		1.34547	1.16315	0.806476	0.438255
Cd37	Set1	1.16938	1.28371	1.21788	0.824175	1.08519	0.357674	1.22671	0.996949	0.454945		0.985817	1.00063	0.970779	0.693147		1.72988	1.59534	1.31372	1.12817
Mef2a	Set1	1.4884	1.88555	1.71919	1.15057	1.80993	0.41211	1.99198	1.51293	1.03117		0.797507	0.708036	0.598837	0.583146		2.1471	1.91102	1.5063	1.07841
Basp1	Set1	1.59331	1.19996	1.54969	1.23256	1.03674	0.887891	0.97456	1.4327	0.508649		0.270027	0.24686	0.157004	0.0800427		2.13889	2.08318	1.82616	1.9713
Lgmn	Set1	2.29152	2.01357	2.10779	2.06179	1.72633	1.19089	1.92862	2.15409	1.43664		1.60744	1.53039	1.5063	1.54045		3.26576	3.13201	2.79362	2.37955
Smap2	Set1	1.1474	1.01885	1.22378	0.802002	0.727549	0.512824	0.875469	1.12168	0.547116		0.41871	0.482426	0.350657	0.432864		1.64481	1.51951	1.20896	1.06126
Hsp90b1	Set1	1.49962	1.47705	1.55181	1.09192	1.10194	0.993252	1.22083	1.41342	1.16519		1.1314	1.11841	1.12493	1.11241		2.15292	2.02551	1.67896	2.00283
Elmo1	Set1	0.896088	1.25562	1.075	0.65752	0.824175	0.113329	1.27536	0.996949	0.361013		1.08519	0.746688	0.756122	0.949081		1.34025	1.15057	0.683097	0.41871
Mtdh	Set1	1.40118	1.33237	1.44456	1.07841	1.23837	0.524729	1.14103	1.26413	0.625706		0.741937	0.71784	0.662688	0.559616		2.04511	1.93152	1.58924	1.43031
Slco2b1	Set1	1.18479	1.2499	1.1314	0.832909	0.792993	0.385262	1.15688	1.22378	0.559616		1.16938	0.95935	0.86289	1.04145		1.53471	1.15688	0.982078	0.693147
Macf1	Set1	0.875469	1.53256	1.35584	0.593327	1.18479	0.270027	1.4422	0.966984	0.426971		0.955511	0.850151	0.774727	0.882389		1.60744	1.5063	1.14103	1.16938
Apbb1ip	Set1	1.18479	1.28647	1.32972	0.837248	1.10526	0.57098	1.13462	1.11514	0.559616		0.662688	0.548121	0.438255	0.510826		1.71919	1.51951	1.25562	1.1314
Golm1	Set1	1.16938	1.19392	1.33763	0.936093	0.887891	0.398776	1.23256	1.27536	0.306525		1.19996	1.08181	0.951658	1.22867		1.78507	1.62728	1.14103	0.908259
Ckb	Set1	1.09192	0.792993	1.02962	0.806476	0.647103	0.385262	0.65752	1.05082	0.584157		1.11186	0.8671	0.792993	0.996333		1.72455	1.78171	1.60744	1.01523
Ivns1abp	Set1	1.03674	1.52823	1.18173	0.722706	1.13462	0.198851	1.67896	1.13462	0.383486		1.36354	1.10194	1.05779	1.16575		1.92571	1.64094	1.21491	0.850151
Cyth4	Set1	1.31641	1.45629	1.33763	0.978326	1.31372	0.41871	1.47018	1.17865	0.858109		1.03674	0.97456	1.0043	0.713766		1.80336	1.69745	1.35584	1.2613
Epb41l2	Set1	1.5433	1.77665	1.84214	1.35325	1.54543	0.672944	1.88251	1.57898	0.619875		1.19392	1.14422	1.04732	0.965081		2.18942	2.08815	1.76473	1.34807
Sirpa	Set1	1.22378	1.38128	1.29198	0.912283	1.23547	0.587787	1.335	1.15373	0.682218		1.30291	1.22671	1.36098	1.11241		1.82777	1.69745	1.37624	1.40118
Rnase4	Set1	1.19996	0.924259	1.23837	1.13462	0.703098	0.444686	0.765468	1.23256	0.963008		1.28923	1.22083	1.19089	0.996333		1.78675	1.65058	1.33763	0.936093
Itgam	Set1	1.20896	1.23256	1.37372	0.920283	1.06815	0.582216	1.21194	1.19089	0.488847		0.940007	0.858662	0.792993	0.672094		1.81808	1.66203	1.5217	1.31103
Hspa5	Set1	1.17865	1.12493	1.30833	0.727549	0.993252	0.783902	1.05082	1.21788	0.995664		0.966984	1.06815	1.09192	1.02664		1.56862	1.51072	1.22378	1.71019
Calm2	Set1	1.34025	0.996949	1.335	1.12493	0.751416	0.683097	0.900161	1.22083	0.971273		1.08181	1.02604	1.0043	1.0116		1.94734	1.84055	1.62531	1.38879
Slc2a5	Set2	0.788457	0.524729	0.963174	0.431782	0.0861777	0.0198026	0.431782	0.916291	0.0529224		1.1314	0.792993	0.582216	0.81093		1.29473	1.03674	0.652325	0.139762
Fam102b	Set2	0.788457	0.854415	0.996949	0.438255	0.307485	0.198851	0.559616	0.920283	0.274002		0.451076	0.29267	0.24686	0.377294		1.32176	1.16627	0.879627	0.518794
Ecscr	Set2	0.832909	0.518794	0.883768	0.57098	0.131028	0.131028	0.357674	0.955511	0.11294		0.65752	0.19062	0.14842	0.377294		1.39377	1.16315	0.854415	0.350657
Lrba	Set2	0.565314	0.470004	0.620576	0.239017	0.139762	0	0.357674	0.631272	0.0933319		0.285179	0.0582689	0.076961	0.154151		0.912283	0.756122	0.364643	0.157004
Sall1	Set2	0.908259	0.828552	0.951658	0.667829	0.223144	0.139762	0.683097	1.00063	0.11294		0.887891	0.688135	0.500775	0.829279		1.45161	1.27257	0.824175	0.392042
Fchsd2	Set2	0.636577	0.936093	0.887891	0.451076	0.34359	0.157004	0.792993	0.732368	0.223144		0.559616	0.307485	0.24686	0.510826		0.841567	0.756122	0.398776	0.215111
Cd164	Set2	0.966984	0.683097	0.95935	0.587787	0.207014	0.231112	0.524729	1.10526	0.534457		1.25276	1.0043	0.97456	1.22867		1.39377	1.01523	0.609766	0.357674
Cttnbp2nl	Set2	0.940007	0.737164	1.07841	0.672944	0.609766	0.254642	0.641854	0.932164	0.534457		0.858662	0.641854	0.500775	0.510826		1.36609	1.28923	0.891998	0.71784
Nav3	Set2	0.841567	1.075	1.0043	0.350657	0.405465	0.10436	0.652325	0.746688	0.0215062		0.792993	0.806476	0.625938	0.733969		1.32708	1.03674	0.688135	0.662688
Numb	Set2	0.620576	0.693147	0.783902	0.431782	0.398776	0.0953102	0.598837	0.652325	0.0833816		0.678034	0.476234	0.494696	0.485508		0.955511	0.688135	0.371564	0.239017
Nav2	Set2	0.806476	0.951658	0.982078	0.57098	0.609766	0.215111	0.936093	0.879627	0.0425596		0.329304	0.231112	0.277632	0.405465		1.35325	1.07158	0.779325	0.34359
Csmd3	Set2	0.708036	1.08856	0.86289	0.425268	0.364643	0.0953102	0.737164	0.751416	0.0108109		0.698135	0.470004	0.431782	0.485508		0.824175	0.774727	0.431782	0.198851
Jun	Set2	0.559616	0.631272	0.582216	0.48858	0.41871	0.173953	0.392042	0.593327	0.434038		0.254642	0.350657	0.14842	0.287682		0.530628	0.512824	0.254642	0.41871
Cmtm6	Set2	0.887891	0.641854	0.951658	0.565314	0.322083	0.231112	0.494696	0.900161	0.345746		1.13462	0.908259	0.883768	0.949081		1.48614	1.2613	1.08181	0.604316
Rapgef5	Set2	0.542324	0.708036	0.703098	0.357674	0.277632	0.0392207	0.587787	0.672944	0.132172		0.262364	0.113329	0.113329	0.117783		0.951658	0.824175	0.425268	0.231112
Susd3	Set2	0.792993	0.565314	0.71784	0.542324	0.215111	0.0676586	0.371564	0.636577	0.306525		0.940007	0.636577	0.598837	0.792238		1.1474	1.00063	0.698135	0.392042
Adgrg1	Set2	0.698135	0.703098	0.722706	0.576613	0.223144	0.0953102	0.598837	0.732368	0.0631789		0.928219	0.598837	0.451076	0.672094		1.22671	1.07841	0.732368	0.19062
Klf3	Set2	0.615186	0.444686	0.797507	0.512824	0.34359	0.0676586	0.398776	0.783902	0.515164		0.431782	0.285179	0.329304	0.223144		1.10526	0.81093	0.530628	0.405465
Chd9	Set2	0.688135	0.940007	0.904218	0.425268	0.57098	0.139762	0.854415	0.636577	0.448025		0.559616	0.385262	0.322083	0.432864		0.896088	0.802002	0.620576	0.371564
Pde3b	Set2	0.746688	0.916291	0.996949	0.732368	0.615186	0.14842	0.797507	0.845868	0.338024		0.587787	0.463734	0.364643	0.510826		1.38379	1.15688	0.765468	0.364643
Abi3	Set2	0.845868	0.553885	0.806476	0.548121	0.207014	0.285179	0.431782	0.81978	0.141651		0.576613	0.476234	0.438255	0.432864		1.32176	1.09192	0.845868	0.698135
Fscn1	Set2	0.636577	0.34359	0.662688	0.425268	0.122218	0.14842	0.215111	0.708036	0.0529224		0.693147	0.500775	0.470004	0.432864		1.25846	1.00796	0.920283	0.593327
Bin2	Set2	0.845868	0.57098	0.802002	0.667829	0.336472	0.165514	0.431782	0.815365	0.205599		1.07158	0.854415	0.850151	0.949081		1.40854	1.22083	1.05779	0.693147
Tmem173	Set2	0.858662	0.647103	0.879627	0.672944	0.300105	0.14842	0.500775	0.871293	0.265703		1.04028	0.828552	0.698135	0.792238		1.24127	1.06471	0.824175	0.548121
Pnp	Set2	0.828552	0.48858	0.703098	0.512824	0.0676586	0.24686	0.157004	0.792993	0.405465		0.431782	0.364643	0.277632	0.405465		1.26695	1.15373	0.832909	0.576613
Sox4	Set2	0.536493	0.593327	0.636577	0.425268	0.173953	0.157004	0.285179	0.631272	0.103184		0.0295588	0.00995033	0	0		0.891998	0.879627	0.431782	0.350657
Wasf2	Set2	0.779325	0.770108	0.955511	0.647103	0.371564	0.24686	0.604316	0.912283	0.725235		0.900161	0.815365	0.693147	0.882389		1.60543	1.46094	1.14422	0.879627
Dock8	Set2	0.737164	0.854415	0.858662	0.506818	0.41871	0.215111	0.565314	0.683097	0.508649		0.71784	0.518794	0.425268	0.535518		0.620576	0.457425	0.444686	0.357674
Il6st	Set2	0.587787	0.512824	0.765468	0.500775	0.357674	0.24686	0.262364	0.593327	0.11294		0.494696	0.548121	0.553885	0.459532		0.71784	0.693147	0.536493	0.322083
Hpgd	Set2	1.00796	0.518794	1.13462	0.841567	0.476234	0.398776	0.371564	1.07158	1.18532		0.891998	0.746688	0.760806	0.628609		1.52823	1.43508	1.36098	1.02962
H2-D1	Set3	0.963174	0.815365	0.722706	1.97269	1.77326	2.04122	1.03674	1.27536	1.94591		1.13462	1.37624	1.55393	1.19139		1.83737	2.28544	2.59227	2.77509
H2-K1	Set3	0.783902	0.737164	0.65752	1.5433	1.28093	1.52606	0.940007	1.06815	1.57629		0.97456	1.18784	1.335	1.08463		1.87794	2.19389	2.24918	2.45788
B2m	Set3	1.66203	1.1474	1.41342	2.45101	1.63511	2.65956	1.27257	1.92425	2.24325		1.52388	1.63315	1.6901	1.52243		2.76001	3.0874	3.23159	3.18221
Rps28	Set3	1.32442	0.887891	0.904218	2.33795	1.26976	2.72981	0.832909	1.47018	2.25586		0.198851	0.41871	0.542324	0.154151		2.12346	2.35991	2.89702	2.69598
Rps21	Set3	1.7984	1.22964	1.49065	2.40964	1.54756	2.61885	1.38128	1.69378	2.20684		0.223144	0.357674	0.405465	0.117783		2.91235	3.17972	3.50586	3.10279
Rpl41	Set3	1.58924	0.963174	1.22378	2.25968	1.36354	2.91615	1.05779	1.51072	2.11547		0.350657	0.620576	0.688135	0.432864		2.53687	2.91561	3.39853	3.27412
Rpl38	Set3	1.27536	0.71295	0.858662	1.91102	1.04732	2.39334	0.815365	1.23256	2.06576		0.122218	0.285179	0.371564	0.117783		2.21266	2.51608	2.86163	2.69124
Rpl39	Set3	1.62137	0.837248	1.08181	2.38047	1.16002	2.63045	0.891998	1.52388	2.08216		0.182322	0.231112	0.378436	0.0800427		2.82078	3.09467	3.55077	3.22883
Rpl37a	Set3	1.52823	1.02604	1.22378	2.33311	1.38379	2.62322	0.940007	1.50408	2.26943		0.350657	0.536493	0.582216	0.348307		2.77571	3.06433	3.50676	3.15145
Fth1	Set3	2.14124	1.27815	1.72277	2.65465	2.11986	3.45821	1.45629	1.95019	2.93985		1.30563	1.49962	1.56235	1.37582		3.25386	3.72135	4.28414	4.93914
Rpl35	Set3	0.996949	0.542324	0.741937	1.66582	0.824175	2.16905	0.662688	0.966984	1.6007		0.0487902	0.157004	0.239017	0		1.96431	2.28747	2.68171	2.60491
Rps29	Set3	2.33408	1.52823	2.02551	3.2627	2.00553	3.46104	1.48387	2.45788	3.26973		0.565314	0.667829	0.751416	0.348307		3.48921	3.67046	4.09484	3.68587
Rpl36	Set3	1.15373	0.698135	0.887891	1.805	0.996949	2.109	0.792993	1.11514	1.81504		0.207014	0.371564	0.425268	0.154151		1.94876	2.21485	2.65395	2.44755
Rps12	Set3	1.64094	1.00063	1.30019	2.32728	1.34807	2.66862	1.03674	1.59737	2.15655		0.329304	0.364643	0.476234	0.117783		2.98417	3.30248	3.78396	3.45852
Rps27	Set3	1.53902	0.978326	1.21194	2.32728	1.10194	2.50226	1.07158	1.55604	2.30909		0.548121	0.71295	0.783902	0.287682		2.62612	2.85071	3.20559	2.7447
Rpl12	Set3	1.17557	0.688135	0.8671	1.63315	0.883768	2.01089	0.765468	1.03318	1.535		0.314811	0.530628	0.482426	0.318454		2.38876	2.73242	3.16842	2.86049
Rpl10a	Set3	1.0043	0.65752	0.662688	1.54756	1.00063	2.05796	0.8671	0.928219	1.33614		0.542324	0.647103	0.693147	0.377294		2.03732	2.35423	2.87356	2.6108
Rpl32	Set3	1.37118	0.883768	1.03318	2.10291	1.14422	2.46979	0.900161	1.25276	1.92393		0.57098	0.779325	0.858662	0.535518		2.47822	2.77695	3.26919	3.02383
Rps18	Set3	1.18479	0.783902	0.896088	1.73519	0.993252	2.1318	0.788457	1.05082	1.70672		0.364643	0.530628	0.604316	0.348307		2.22138	2.52733	2.96579	2.76001
Rps26	Set3	1.19392	0.688135	0.788457	1.70111	0.996949	2.12585	0.746688	1.07841	1.49193		0.329304	0.378436	0.530628	0.223144		1.97685	2.34373	2.84316	2.52972
Rpl23	Set3	1.57485	0.879627	1.17865	2.21485	1.23256	2.62756	0.940007	1.42311	2.11939		0.457425	0.647103	0.703098	0.405465		2.86334	3.14674	3.64988	3.42816
Rpl37	Set3	1.60543	1.03674	1.28923	2.29455	1.27815	2.53052	0.908259	1.60342	2.10889		0.350657	0.482426	0.542324	0.117783		2.71138	3.00022	3.40086	2.97195
Rps19	Set3	1.12817	0.667829	0.920283	1.72988	0.95935	2.08567	0.788457	1.05431	1.6868		0.48858	0.667829	0.698135	0.583146		2.17816	2.45273	2.94233	2.79728
Rps20	Set3	1.29746	0.727549	1.0043	1.93874	1.02962	2.30058	0.81093	1.26976	1.76235		0.457425	0.620576	0.688135	0.405465		2.48823	2.82316	3.23907	3.03062
Rps5	Set3	1.15688	0.576613	0.802002	1.639	0.81978	2.01624	0.71295	1.02604	1.64573		0.506818	0.708036	0.751416	0.583146		2.21812	2.44755	2.9796	2.77196
Rps16	Set3	1.40854	0.788457	1.04028	1.93007	1.03674	2.29455	0.871293	1.2613	1.88179		0.378436	0.542324	0.609766	0.405465		2.56572	2.83086	3.32863	3.02868
Rpl27a	Set3	1.64094	0.989541	1.2613	2.21812	1.35325	2.50634	0.993252	1.51951	2.04488		0.405465	0.553885	0.609766	0.189242		2.8559	3.09286	3.54789	3.17178
Rps15a	Set3	1.43746	0.815365	0.947789	1.91692	1.04732	2.23324	0.81978	1.27257	1.78631		0.350657	0.518794	0.553885	0.377294		2.54081	2.80033	3.23514	2.92959
Rps23	Set3	1.48614	0.845868	1.24415	2.13061	1.02604	2.33505	0.858662	1.45629	2.00763		0.506818	0.71295	0.71784	0.318454		2.67828	2.86676	3.25308	2.95959
Rpl19	Set3	1.43984	0.727549	1.18479	1.99198	1.07841	2.33795	0.916291	1.31909	1.77348		0.524729	0.636577	0.662688	0.485508		2.48989	2.74791	3.24493	3.04643
Rplp2	Set3	1.41585	0.81978	1.18479	1.92716	1.13462	2.29253	0.802002	1.28923	1.85833		0.371564	0.582216	0.615186	0.432864		2.36744	2.68785	3.05022	2.83732
Rpl35a	Set3	1.71919	0.928219	1.28093	2.29858	1.23547	2.47064	1.03318	1.57898	2.23398		0.223144	0.29267	0.463734	0.154151		2.72458	2.97808	3.40086	2.98518
Rps27a	Set3	1.58309	1.0043	1.19695	2.14359	1.21194	2.39334	0.955511	1.39624	1.98698		0.598837	0.667829	0.722706	0.459532		2.64971	2.96269	3.42165	3.12632
Rps24	Set3	1.79675	1.02962	1.40118	2.41681	1.35584	2.7027	1.05082	1.61144	2.33257		0.482426	0.587787	0.71784	0.510826		2.93226	3.25347	3.69759	3.41214
Eef1a1	Set3	1.96431	1.32176	1.64481	2.37304	1.61343	2.59972	1.22083	1.83578	2.13365		1.27536	1.41342	1.47933	1.24079		3.35899	3.6444	4.08446	3.84224
Rpl18a	Set3	1.58104	0.8671	1.22964	2.04769	1.21788	2.25339	0.940007	1.31909	1.85833		0.788457	0.924259	0.970779	0.606136		2.73307	3.0037	3.42361	2.94286
Rpl34	Set3	1.4816	0.904218	1.10526	1.99606	0.966984	2.25339	0.81093	1.35841	1.95826		0.425268	0.506818	0.565314	0.287682		2.46725	2.74727	3.13201	2.74535
Rps25	Set3	1.25276	0.698135	1.08519	1.78507	0.883768	2.01624	0.765468	1.18479	1.60726		0.378436	0.542324	0.582216	0.117783		2.38324	2.63548	3.08283	2.78254
Rpl6	Set3	1.47933	1.08519	1.13783	1.91839	1.18479	2.1564	1.04732	1.35067	1.69082		0.652325	0.802002	0.828552	0.535518		2.67208	2.87074	3.24999	2.84723
Rpsa	Set3	1.05431	0.65752	0.741937	1.62531	0.8671	2.05412	0.86289	0.95935	1.64153		0.494696	0.722706	0.667829	0.583146		2.01357	2.38509	2.90854	2.86903
Rps7	Set3	1.27536	0.797507	0.936093	1.88251	0.966984	2.0149	0.788457	1.22378	1.60726		0.482426	0.625938	0.65752	0.377294		2.25654	2.66166	2.96011	2.65746
Rps2	Set3	1.075	0.693147	0.774727	1.4884	0.896088	2.02287	0.779325	0.904218	1.42885		0.494696	0.615186	0.703098	0.405465		2.06433	2.31055	2.84839	2.93757
Rplp0	Set3	1.14422	0.662688	0.824175	1.62137	0.920283	2.07065	0.779325	1.02604	1.45456		0.815365	1.02962	1.10856	0.77319		2.21703	2.62177	2.98011	2.88032
Fau	Set3	2.08939	1.29198	1.75958	2.71469	1.60342	2.9877	1.22964	1.9373	2.6131		0.760806	0.900161	0.970779	0.650588		3.21044	3.52016	3.97781	3.62327
Rpl17	Set3	1.39872	0.71784	0.970779	1.8901	0.996949	2.10535	0.71784	1.25562	1.78631		0.19062	0.357674	0.385262	0.0800427		2.65113	2.90526	3.2884	2.90526
Rpl26	Set3	1.43031	0.850151	1.075	1.96991	1.06815	2.25968	0.774727	1.40854	1.8291		0.385262	0.536493	0.652325	0.287682		2.3979	2.71403	3.13375	2.76317
Rps13	Set3	1.27257	0.760806	0.996949	1.84055	1.00063	2.00013	0.828552	1.18784	1.74351		0.398776	0.524729	0.662688	0.432864		2.35897	2.67069	3.02965	2.68102
Rpl24	Set3	1.13783	0.641854	0.86289	1.639	0.936093	1.98924	0.788457	0.989541	1.38901		0	0	0	0		2.07317	2.33214	2.74791	2.46979
Rps14	Set3	1.44927	0.81978	1.16315	1.95727	0.95935	2.19165	0.883768	1.26976	2.0178		0.708036	0.900161	0.951658	0.559616		2.62829	2.90908	3.35794	2.91831
Rpl3	Set3	1.04732	0.693147	0.845868	1.62137	0.841567	1.85942	0.828552	0.993252	1.34184		0.708036	0.81978	0.883768	0.672094		2.24707	2.44842	2.8713	2.61301
Rpl36a	Set3	0.871293	0.494696	0.688135	1.47933	0.751416	1.86563	0.494696	0.858662	1.218		0.19062	0.371564	0.470004	0.0800427		1.81319	2.13061	2.53766	2.3814
Cd63	Set3	0.904218	0.57098	0.615186	1.27536	1.25562	2.2439	0.587787	0.727549	1.18199		0.81093	1.15373	1.22964	0.628609		1.85317	2.19277	2.30058	3.15231
Rpl13	Set3	1.74222	1.00796	1.34025	2.21594	1.28093	2.39699	1.05431	1.4884	2.07262		0.783902	0.904218	0.951658	0.628609		2.85704	3.11485	3.56445	3.27978
Rpl10	Set3	1.4816	0.850151	1.22083	1.85473	1.04732	2.14007	0.904218	1.31103	1.89983		0.81093	0.932164	0.978326	0.559616		2.64333	2.93916	3.33506	2.96373
Rps10	Set3	1.58104	0.887891	1.18784	2.13889	1.15057	2.33117	0.845868	1.40854	1.92075		0.392042	0.530628	0.506818	0.287682		2.5471	2.793	3.24921	2.95855
Rps8	Set3	1.74222	1.03318	1.43508	2.18605	1.39624	2.44495	1.04732	1.49065	2.07126		0.350657	0.425268	0.476234	0.318454		2.7213	3.00171	3.43205	3.18883
Rps4x	Set3	1.41099	0.837248	1.075	1.93442	0.932164	2.05924	0.81093	1.30563	1.74541		0.620576	0.837248	0.912283	0.583146		2.59525	2.87807	3.38303	2.97451
Rpl28	Set3	1.29746	0.746688	1.02245	1.7613	0.943906	1.99061	0.756122	1.21788	1.70869		0.231112	0.277632	0.350657	0.154151		2.23645	2.53211	2.99723	2.70203
Rpl30	Set3	1.62137	1.03674	1.23837	2.13298	1.12817	2.28747	0.928219	1.4207	1.93812		0.41211	0.576613	0.604316	0.377294		2.80093	3.04118	3.4956	3.03591
Rps11	Set3	1.56653	0.883768	1.20597	1.9865	1.16315	2.20276	0.792993	1.335	1.92075		0.553885	0.667829	0.672944	0.559616		2.67346	2.93332	3.42035	2.91181
Rpl21	Set3	1.639	1.0116	1.28093	2.11142	1.18479	2.33117	0.993252	1.4929	1.70079		0.631272	0.815365	0.871293	0.583146		2.63834	2.97144	3.33541	3.0121
Rps15	Set3	1.19392	0.737164	1.09192	1.61144	0.940007	1.85003	0.770108	1.12493	1.61594		0.41211	0.536493	0.615186	0.485508		2.25444	2.53449	2.93332	2.63977
Rps9	Set3	1.6312	1.12168	1.28923	2.14124	1.26976	2.22786	1.06471	1.47018	1.92075		0.854415	0.924259	0.951658	0.559616		2.86277	3.14372	3.54241	2.96682
Rpl9	Set3	1.41099	0.765468	0.982078	1.77326	0.920283	2.05027	0.765468	1.19695	1.77348		0.615186	0.765468	0.815365	0.459532		2.34564	2.61667	3.0032	2.77633
Tpt1	Set3	1.87794	1.12168	1.56444	2.47906	1.38379	2.71536	1.11841	1.80336	2.61628		0.609766	0.620576	0.741937	0.583146		3.32432	3.65481	4.00806	3.69113
Ctsb	Set3	1.66582	1.59534	1.51951	1.94018	2.21485	2.58249	1.59331	1.66393	2.19359		1.53039	1.6771	1.71199	1.45668		2.7638	2.92209	2.9381	3.59567
Rpl11	Set3	1.4061	0.854415	1.05082	1.80336	1.02245	2.08815	0.871293	1.30563	1.63307		0.512824	0.631272	0.71295	0.485508		2.35707	2.66445	3.07038	2.74535
Rpl13a	Set3	1.32176	0.770108	1.09861	1.84688	1.0438	2.05412	0.837248	1.19996	1.6007		0.0295588	0.0487902	0.0487902	0		1.0116	1.24703	1.43984	1.30833
Rpl15	Set3	1.23256	0.770108	0.896088	1.4929	0.81978	1.86718	0.837248	1.0043	1.26511		0.41211	0.494696	0.615186	0.459532		2.02946	2.31649	2.72785	2.52653
Rps3a1	Set3	1.43746	0.783902	1.18784	1.87794	0.940007	2.0149	0.883768	1.25846	1.89167		0.582216	0.760806	0.858662	0.510826		2.48407	2.86733	3.27828	2.8679
Rpl7	Set3	1.12493	0.662688	0.854415	1.59534	0.824175	1.77834	0.71784	0.97456	1.4571		0.609766	0.765468	0.81093	0.583146		2.16562	2.43799	2.819	2.54866
Npc2	Set3	1.06471	0.850151	0.95935	1.41342	1.10856	1.97685	0.832909	0.970779	1.30421		0.978326	1.15373	1.26413	0.864997		1.96991	2.25129	2.57338	2.62756
Rplp1	Set3	2.109	1.28923	1.78507	2.60491	1.54543	2.77944	1.20896	2.00956	2.42903		0.783902	0.900161	0.996949	0.753772		3.40053	3.69212	4.03442	3.70031
Ly6e	Set3	1.51951	1.17248	1.2499	1.7613	1.33763	1.5707	1.18479	1.60342	1.79718		1.10526	1.17557	1.1474	1.29928		2.29152	2.24918	2.15987	1.77326
Rpl5	Set3	1.075	0.708036	0.875469	1.41585	0.732368	1.65441	0.708036	1.06471	1.339		0.457425	0.444686	0.57098	0.348307		2.10169	2.43973	2.83321	2.45616
Ftl1	Set3	1.72455	1.02245	1.44456	1.99061	1.60744	2.97451	1.04028	1.53687	2.62734		0.982078	1.10194	1.19695	0.847298		2.60269	2.99072	3.33755	4.18403
Ctss	Set3	3.00717	2.54866	2.80759	3.38946	2.83498	3.054	2.44148	2.99223	2.46939		1.73519	1.77326	1.7984	1.60944		3.94294	4.05578	4.17976	3.906
Rps3	Set3	1.33763	0.770108	0.993252	1.68083	0.908259	1.89462	0.774727	1.075	1.64573		0.900161	0.993252	1.09192	0.847298		2.31055	2.59972	2.99223	2.69395
Rpl18	Set3	1.18784	0.788457	1.0116	1.56235	0.875469	1.80171	0.788457	1.06126	1.46466		0.506818	0.609766	0.652325	0.432864		2.05412	2.33988	2.78254	2.49072
mt-Co1	Set3	2.16447	2.78748	2.28544	2.27521	2.65676	2.62901	2.39516	2.25234	2.6131		1.38879	1.37118	1.51513	1.29928		3.33256	3.64754	3.95412	3.70795
Ctsl	Set3	1.58104	1.31103	1.35584	1.80171	1.67523	2.09679	1.31909	1.46787	0.825319		1.31909	1.44927	1.56653	1.12601		2.43712	2.51931	2.52092	2.8792
Ctsz	Set3	1.82455	1.54756	1.50185	1.90954	1.96991	2.3155	1.51951	1.58515	1.27427		1.42792	1.56653	1.58309	1.41707		2.73502	2.84723	2.84607	3.28579
Cd9	Set3	1.42792	1.0438	1.10856	1.61343	1.73695	1.9615	1.0438	1.23837	0.475424		1.30833	1.5063	1.51513	1.33281		2.63548	2.72524	2.67277	3.37861
Tyrobp	Set3	2.22029	1.42552	1.8516	2.27727	1.6864	2.78316	1.39128	1.99334	2.23165		1.33763	1.47018	1.5433	1.29928		3.05447	3.28766	3.47166	3.5175
Apoe	Set4	1.10526	1.31641	0.858662	4.34588	4.94086	5.46734	2.13535	2.25759	4.89735		0.792993	1.67523	1.83418	1.04145		2.64971	4.48526	5.33098	5.75416
Lgals3bp	Set4	0.239017	0.173953	0.239017	0.996949	0.951658	1.70111	0.24686	0.620576	0.482158		0.647103	1.12817	1.16002	0.980829		1.03674	1.30563	1.36354	1.61144
Ifi27l2a	Set4	0.139762	0.0295588	0.0198026	1.05779	0.378436	1.97547	0.0198026	0.57098	1.67262		0.182322	0.398776	0.438255	0.459532		0.841567	1.22671	1.58924	1.64094
Ifi204	Set4	0.0582689	0.0198026	0.0198026	0.57098	0.741937	0.641854	0.131028	0.398776	0.70932		0.0676586	0.239017	0.270027	0.318454		0.223144	0.604316	0.615186	0.576613
Gm11808	Set4	0.336472	0.0582689	0.14842	0.932164	0.29267	1.22671	0.10436	0.364643	0.725235		0	0	0	0		0.371564	0.615186	0.904218	0.788457
Ifitm3	Set4	0.0582689	0.0392207	0.00995033	0.732368	0.24686	1.11841	0.00995033	0.451076	1.65823		0.076961	0.371564	0.336472	0.348307		0.41211	0.792993	1.23547	1.24127
Cd52	Set4	0.41871	0.207014	0.300105	1.18479	0.727549	2.4248	0.198851	0.636577	1.57853		0.34359	0.737164	0.871293	0.650588		1.37118	1.89462	2.52172	2.88759
Slfn2	Set4	0.139762	0.0487902	0.0582689	0.609766	0.285179	0.631272	0.113329	0.482426	0.83007		0.19062	0.223144	0.307485	0.255933		0.553885	0.524729	0.667829	0.494696
Lyz2	Set4	0.598837	0.300105	0.231112	1.40118	1.13462	2.66514	0.444686	0.548121	3.38623		0.916291	1.43508	1.51072	0.882389		1.55814	2.31649	3.00766	4.00515
Fkbp5	Set4	0.215111	0.314811	0.300105	0.604316	0.463734	0.285179	0.667829	0.65752	0.654361		0.19062	0.131028	0.10436	0.223144		0.506818	0.512824	0.307485	0.10436
Uba52	Set4	0.553885	0.165514	0.350657	1.21491	0.385262	1.58924	0.223144	0.582216	0.97947		0.0676586	0.00995033	0.0487902	0.040822		0.672944	0.81093	0.982078	0.788457
Rps27rt	Set4	0.41211	0.173953	0.239017	0.797507	0.19062	1.03318	0.0953102	0.457425	0.719958		0	0	0	0		0.254642	0.405465	0.620576	0.625938
Bst2	Set4	0.451076	0.198851	0.314811	0.940007	0.405465	1.23547	0.165514	0.625938	1.35595		0.425268	0.500775	0.457425	0.606136		0.81978	1.02962	1.06815	1.30019
Rpl23a	Set4	0.932164	0.559616	0.850151	1.40118	0.751416	1.70293	0.662688	1.0043	1.31009		0.0295588	0.00995033	0.00995033	0		2.07317	2.31254	2.67759	2.43098
Rpl22	Set4	1.08856	0.57098	0.824175	1.61741	0.71784	1.85942	0.672944	0.95935	1.38901		0.285179	0.431782	0.34359	0.040822		1.91839	2.21047	2.61667	2.47989
Stat1	Set4	0.19062	0.165514	0.19062	0.463734	0.438255	0.530628	0.24686	0.41871	0.515164		0.0953102	0.29267	0.300105	0.223144		0.405465	0.542324	0.438255	0.463734
Rpl27	Set4	1.05431	0.582216	0.722706	1.39872	0.81978	1.75958	0.641854	1.02245	1.37537		0.285179	0.41211	0.41871	0.0800427		1.2613	1.4061	1.79009	1.6864
Rps17	Set4	0.858662	0.444686	0.615186	1.20297	0.678034	1.65058	0.542324	0.802002	1.32465		0.270027	0.425268	0.48858	0.223144		1.73166	1.9713	2.31055	2.21157
Mt1	Set4	0.231112	0.139762	0.262364	0.609766	0.307485	1.23837	0.0582689	0.215111	0.756326		0.239017	0.482426	0.565314	0.318454		1.17248	1.35067	1.30291	1.78002
Rpl22l1	Set4	0.329304	0.182322	0.239017	0.641854	0.207014	1.24415	0.239017	0.322083	0.495491		0.139762	0.139762	0.198851	0.154151		0.850151	1.19996	1.41099	1.44456
Cd48	Set4	0.322083	0.0953102	0.307485	0.609766	0.444686	0.875469	0.139762	0.314811	0.619875		0.536493	0.672944	0.662688	0.535518		0.792993	0.924259	0.951658	1.2499
Tspo	Set4	0.223144	0.0676586	0.131028	0.371564	0.182322	0.850151	0.0392207	0.357674	0.390866		0.300105	0.587787	0.598837	0.583146		0.542324	0.875469	1.24127	1.32708
Rps6	Set4	0.928219	0.553885	0.722706	1.31641	0.732368	1.59737	0.57098	0.928219	1.19524		0.553885	0.683097	0.727549	0.432864		2.01089	2.29556	2.67553	2.39608
Mif	Set4	0.231112	0.165514	0.165514	0.431782	0.254642	1.39624	0.0582689	0.24686	0.345746		0.24686	0.463734	0.609766	0.405465		0.688135	0.920283	1.08181	2.08194
Pld3	Set4	0.277632	0.182322	0.207014	0.329304	0.494696	1.19996	0.076961	0.239017	0.240385		0.636577	0.95935	1.12168	0.583146		0.678034	0.774727	0.891998	1.54756
Rack1	Set4	0.97456	0.530628	0.741937	1.37372	0.703098	1.66013	0.620576	0.916291	1.38357		0.438255	0.683097	0.703098	0.77319		1.9125	2.2192	2.63977	2.4177
Trim30a	Set4	0.300105	0.223144	0.357674	0.553885	0.582216	0.48858	0.24686	0.548121	0.461818		0.29267	0.451076	0.364643	0.432864		0.81978	0.797507	0.688135	0.542324
Rpl7a	Set4	0.932164	0.512824	0.693147	1.37118	0.647103	1.65823	0.609766	0.920283	1.11657		0.536493	0.587787	0.652325	0.535518		1.72455	2.00687	2.43799	2.25024
Rpl31	Set4	0.604316	0.157004	0.548121	1.01523	0.48858	1.51732	0.173953	0.693147	1.03117		0.182322	0.223144	0.357674	0.154151		1.51072	1.62728	2.04252	1.88555
Gas5	Set4	0.41211	0.357674	0.285179	0.81978	0.553885	1.08181	0.207014	0.530628	0.515164		0.463734	0.536493	0.65752	0.405465		--	--	--	--
Uqcrh	Set4	0.463734	0.076961	0.322083	0.828552	0.322083	1.30019	0.122218	0.553885	0.791417		0.350657	0.438255	0.542324	0.189242		1.23837	1.42792	1.77665	1.6312
Tmsb10	Set4	0.371564	0.10436	0.231112	0.615186	0.19062	1.10526	0.0392207	0.29267	0.871839		0	0.0198026	0.0392207	0.040822		0.582216	1.02604	1.36609	1.87641
Ucp2	Set4	0.565314	0.182322	0.512824	0.667829	0.444686	1.19392	0.336472	0.647103	1.03889		1.10194	1.21194	1.31641	0.996333		1.21788	1.29746	1.40118	1.73695
Eef1b2	Set4	0.792993	0.34359	0.604316	1.30563	0.565314	1.49962	0.41871	0.887891	0.9876		0.518794	0.683097	0.678034	0.485508		1.73342	2.00418	2.3906	2.12823
2410006H16Rik	Set4	0.314811	0.19062	0.198851	0.732368	0.322083	0.824175	0.207014	0.385262	0.461818		0.19062	0.277632	0.336472	0.189242		--	--	--	--
Rpl14	Set4	0.891998	0.470004	0.698135	1.28371	0.631272	1.58104	0.615186	0.841567	1.12719		0.476234	0.65752	0.698135	0.510826		1.89311	2.12106	2.53607	2.35042
Psme1	Set4	0.615186	0.300105	0.451076	0.81978	0.536493	0.985817	0.157004	0.593327	0.682218		0.512824	0.582216	0.737164	0.432864		1.09192	1.27815	1.4061	1.40854
Rpl29	Set4	1.00796	0.494696	0.779325	1.39872	0.65752	1.62334	0.565314	0.832909	1.25276		0.24686	0.29267	0.364643	0.117783		1.8197	2.0554	2.42037	2.28136
Parp14	Set4	0.223144	0.231112	0.270027	0.425268	0.565314	0.270027	0.182322	0.431782	0.448025		0.122218	0.139762	0.19062	0.223144		0.536493	0.451076	0.29267	0.329304
Ccl6	Set4	0.431782	0.0953102	0.307485	0.500775	0.398776	1.56025	0.0487902	0.285179	0.801221		0.553885	0.883768	1.0438	0.713766		0.688135	1.01523	1.08856	1.8197
Pabpc1	Set4	0.536493	0.48858	0.559616	0.875469	0.828552	1.31372	0.672944	0.783902	0.781516		0.392042	0.438255	0.530628	0.459532		1.27536	1.5707	1.77834	1.80829
H2-T23	Set4	0.482426	0.350657	0.457425	0.815365	0.636577	0.667829	0.398776	0.667829	0.761415		0.625938	0.841567	0.912283	0.459532		0.688135	0.928219	0.916291	1.06471
Cox7c	Set4	0.631272	0.451076	0.48858	0.81093	0.524729	1.35841	0.457425	0.662688	0.95885		0.165514	0.198851	0.24686	0.189242		1.27257	1.44456	1.60944	1.81156
Ndufb1-ps	Set4	0.431782	0.157004	0.254642	0.698135	0.131028	1.04028	0.0392207	0.329304	0.654361		--	--	--	--		--	--	--	--
Atp5g2	Set4	0.625938	0.29267	0.463734	0.81978	0.357674	1.23837	0.19062	0.576613	0.553385		0.0295588	0.0392207	0.0295588	0		1.29473	1.49739	1.80336	1.68825
Cacna1d	Set4	0.385262	0.470004	0.336472	0.524729	0.858662	0.34359	0.81093	0.48858	0.205599		0.0198026	0.0676586	0.10436	0.0800427		0.41871	0.329304	0.207014	0.336472
Nsa2	Set4	0.398776	0.165514	0.385262	0.765468	0.357674	0.989541	0.173953	0.512824	0.751211		0.0861777	0.113329	0.0953102	0		1.07158	1.10194	1.53256	1.335
Lag3	Set4	0.322083	0.405465	0.364643	0.841567	0.652325	0.722706	0.431782	0.542324	0.0733313		1.03674	1.09861	1.26976	0.672094		1.10856	1.05431	1.075	1.00063
Cox4i1	Set4	0.746688	0.285179	0.506818	1.10856	0.506818	1.58515	0.425268	0.765468	1.00764		0.615186	0.837248	0.928219	0.77319		1.60342	1.80665	2.09433	2.09924
Atp5e	Set4	0.71784	0.231112	0.457425	0.963174	0.223144	1.29473	0.0953102	0.565314	0.933533		0.307485	0.307485	0.364643	0.223144		1.11841	1.38629	1.58104	1.6771
Naca	Set4	0.841567	0.371564	0.647103	1.07841	0.494696	1.37372	0.34359	0.779325	0.903161		0.524729	0.565314	0.587787	0.432864		1.58924	1.83896	2.13771	1.9615
Rpl4	Set4	0.688135	0.307485	0.593327	0.940007	0.300105	1.16938	0.0582689	0.593327	0.70932		0.875469	1.04732	1.16938	0.829279		1.52606	1.70656	1.9947	1.8197
Pfdn5	Set4	0.693147	0.285179	0.565314	0.989541	0.431782	1.28371	0.207014	0.542324	0.967149		0.444686	0.506818	0.636577	0.255933		1.38128	1.67335	1.97824	1.75958
Atox1	Set4	0.48858	0.14842	0.314811	0.625938	0.173953	1.22378	0.0198026	0.405465	0.806088		0.300105	0.444686	0.512824	0.377294		1.09527	1.21788	1.49739	1.85003
Nme2	Set4	0.553885	0.14842	0.451076	0.698135	0.215111	1.18784	0.113329	0.482426	0.559616		0	0.00995033	0.0198026	0		0.0198026	0	0.00995033	0.0676586
Cox8a	Set4	0.879627	0.329304	0.536493	1.00796	0.463734	1.50185	0.19062	0.667829	0.924949		0.438255	0.652325	0.741937	0.559616		1.4884	1.66393	1.95869	2.04511
Npm1	Set4	0.615186	0.270027	0.476234	0.81093	0.357674	1.34547	0.122218	0.620576	0.682218		0.329304	0.604316	0.71784	0.405465		1.28371	1.50851	1.81808	1.99334
Gng5	Set4	0.792993	0.41211	0.553885	0.943906	0.482426	1.46094	0.262364	0.737164	1.18864		0.300105	0.431782	0.463734	0.459532		1.47705	1.64287	1.85003	2.14476
Gapdh	Set4	0.936093	0.536493	0.797507	1.00063	0.741937	1.77834	0.494696	0.858662	0.820546		0.722706	0.978326	1.04732	1.04145		1.8516	2.03209	2.25968	2.91181
Gnas	Set4	0.828552	0.536493	0.779325	1.00796	0.708036	1.66393	0.41871	0.708036	0.74607		0.00995033	0.0487902	0	0		1.38379	1.7156	1.99198	2.45873
