# Supplementary material for: Single-cell microglial transcriptomics during demyelination defines a microglial state required for lytic carcass clearance
Source: Mol Neurodegener. 2022 Dec 13;17:82. doi: 10.1186/s13024-022-00584-2 (PMC9746011; doi:10.1186/s13024-022-00584-2)
Supplement: Supplementary file 3 — Additional file 3. Transcriptomic information of ROS producers and scavengers comparing different microglial states in cuprizone dataset. [file 13024_2022_584_MOESM3_ESM.xlsx]

## Sheet: Sheet 1
	Enzyme	WAM1	WAM2	WAM3	CAM1	CAM2	CAM3	Mixed1	Mixed2	BAMs	CAM3 fold change (c-w/c+w)
Xdh	Producers	0.00577201	0.00572519	0.00746269	0.0595533	0.0703518	0.125	0.00590842	0.0274194	0.23913	0.911724
Acod1	Producers	0	0	0	0.00248139	0.00251256	0.0117188	0	0.016129	0	1
Cybb	Producers	0.00577201	0.0019084	0	0.131514	0.321608	0.71875	0.00590842	0.124194	3.04348	0.984067
Thbs1	Producers	0.020202	0.0209924	0.0186567	0.0620347	0.0251256	0.0507812	0.0103397	0.0306452	0.0217391	0.430795
Paox	Producers	0.044733	0.0591603	0.0746269	0.111663	0.09799	0.183594	0.0472674	0.120968	0.25	0.608166
Romo1	Producers	0.301587	0.0706107	0.261194	0.397022	0.125628	0.804688	0.0369276	0.319355	0.663043	0.45477
Etfa	Producers	0.103896	0.0343511	0.0820896	0.141439	0.0628141	0.203125	0.0251108	0.135484	0.152174	0.323199
Qsox1	Producers	0.0577201	0.0400763	0.0522388	0.0595533	0.0527638	0.0390625	0.0310192	0.0854839	0.0652174	-0.192778
Sod1	Producers	0.1443	0.120229	0.156716	0.307692	0.11809	0.390625	0.129985	0.246774	0.304348	0.460485
Cyc1	Producers	0.225108	0.145038	0.238806	0.245658	0.120603	0.214844	0.0768095	0.269355	0.23913	-0.0233309
Cycs	Producers	0.227994	0.0973282	0.261194	0.342432	0.11809	0.34375	0.0635155	0.277419	0.271739	0.202461
Atpsckmt	Producers	0.0548341	0.0515267	0.0746269	0.0794045	0.040201	0.0625	0.028065	0.104839	0.0434783	0.0653344
Sod2	Producers	0.178932	0.0725191	0.149254	0.168734	0.100503	0.214844	0.0605613	0.172581	0.119565	0.091198
Cyba	Producers	3.30303	1.75	2.49627	3.24814	2.46985	5.01953	1.71049	2.45968	3.13043	0.206247
Sdhd	Producers	0.196248	0.0610687	0.16791	0.265509	0.0703518	0.277344	0.0324963	0.204839	0.217391	0.171235
Ogdh	Producers	0.160173	0.139313	0.186567	0.215881	0.148241	0.195312	0.0974889	0.225806	0.184783	0.0988488
mt-Co2	Producers	8.69553	16.1221	9.79478	8.09181	12.2462	9.85938	10.1315	8.21935	11.0326	0.0627246
Ncf2	Producers	0.582973	0.709924	0.600746	0.560794	0.954774	0.660156	0.667651	0.669355	0.728261	0.0620882
Fpr1	Producers	0	0	0	0	0	0	0	0	0.0652174	0
Nox1	Producers	0.00577201	0.0152672	0.00373134	0.00992556	0	0	0.00738552	0.00806452	0	0
Adgrb1	Producers	0	0.00763359	0	0	0	0	0	0.00322581	0	0
Sod3	Producers	-	-	-	-	-	-	-	-	-	-
Acox3	Producers	0.300144	0.383588	0.492537	0.317618	0.346734	0.1875	0.301329	0.377419	0.163043	-0.230997
Syk	Producers	0.386724	0.324427	0.529851	0.337469	0.218593	0.109375	0.364845	0.466129	0.456522	-0.55906
Gpd1	Producers	0.010101	0.0114504	0.011194	0.00992556	0.0175879	0.00390625	0.0118168	0.0209677	0	-0.442254
Duoxa1	Producers	0.023088	0.00954198	0.0186567	0.00496278	0.00251256	0	0	0.0403226	0	-1
Ulbp1	Producers	0.010101	0.00763359	0	0.0272953	0.0452261	0.0195312	0.00738552	0.0193548	0	0.318242
Nos1	Producers	-	-	-	-	-	-	-	-	-	-
Nos2	Producers	-	-	-	-	-	-	-	-	-	-
Nos3	Producers	-	-	-	-	-	-	-	-	-	-
Nox4	Producers	-	-	-	-	-	-	-	-	-	-
Nox5	Producers	-	-	-	-	-	-	-	-	-	-
Mtnd1	Producers	-	-	-	-	-	-	-	-	-	-
Sdha	Producers	0.307359	0.21374	0.440299	0.327543	0.236181	0.285156	0.20384	0.427419	0.326087	-0.0374725
Sdhb	Producers	0.30303	0.103053	0.227612	0.37469	0.140704	0.546875	0.0457903	0.335484	0.304348	0.286908
Sdhc	Producers	0.213564	0.0610687	0.179104	0.230769	0.080402	0.199219	0.0413589	0.237097	0.26087	-0.034753
Dao	Producers	-	-	-	-	-	-	-	-	-	-
Ddo	Producers	-	-	-	-	-	-	-	-	-	-
Pipox	Producers	-	-	-	-	-	-	-	-	-	-
Hao1	Producers	-	-	-	-	-	-	-	-	-	-
Hao2	Producers	-	-	-	-	-	-	-	-	-	-
Uox	Producers	-	-	-	-	-	-	-	-	-	-
Duox1	Producers	-	-	-	-	-	-	-	-	-	-
Cox1	Producers	-	-	-	-	-	-	-	-	-	-
Cox-2	Producers	-	-	-	-	-	-	-	-	-	-
Acox1	Producers	0.0836941	0.139313	0.134328	0.114144	0.150754	0.105469	0.146233	0.140323	0.152174	0.115111
Acox2	Producers	-	-	-	-	-	-	-	-	-	-
Tafa4	Producers	-	-	-	-	-	-	-	-	-	-
ERo1α	Producers	-	-	-	-	-	-	-	-	-	-
ERo1β	Producers	-	-	-	-	-	-	-	-	-	-
PDI	Producers	-	-	-	-	-	-	-	-	-	-
Nox3	Producers	-	-	-	-	-	-	-	-	-	-
Duox1	Producers	-	-	-	-	-	-	-	-	-	-
Duox2	Producers	-	-	-	-	-	-	-	-	-	-
Noxo2	Producers	-	-	-	-	-	-	-	-	-	-
Noxa2	Producers	-	-	-	-	-	-	-	-	-	-
Noxo1	Producers	0.025974	0.0438931	0.0559701	0.0521092	0.0603015	0	0.0620384	0.0629032	0	-1
Noxo2	Producers	-	-	-	-	-	-	-	-	-	-
Noxa1	Producers	-	-	-	-	-	-	-	-	-	-
Ncf4	Producers	0.233766	0.103053	0.238806	0.233251	0.153266	0.175781	0.0605613	0.270968	0.195652	-0.141583
Shc1	Producers	0.103896	0.0706107	0.100746	0.124069	0.0678392	0.0820312	0.0635155	0.124194	0.163043	-0.117599
Gulo	Producers	-	-	-	-	-	-	-	-	-	-
Txndc5	Scavengers	0.109668	0.0763359	0.0895522	0.104218	0.0854271	0.0820312	0.0487445	0.164516	0.119565	-0.144168
Gpx1	Scavengers	0.731602	0.227099	0.641791	0.756824	0.326633	0.96875	0.155096	0.677419	2.18478	0.13947
Gpx2	Scavengers	-	-	-	-	-	-	-	-	-	-
Gpx3	Scavengers	0	0.0019084	0	0.00744417	0.00753769	0.152344	0	0.0016129	0.423913	1
Gpx4	Scavengers	0.702742	0.257634	0.585821	0.736973	0.248744	1.45312	0.184638	0.620968	0.554348	0.348066
Gpx5	Scavengers	-	-	-	-	-	-	-	-	-	-
Gpx6	Scavengers	-	-	-	-	-	-	-	-	-	-
Gpx7	Scavengers	0.004329	0	0.011194	0.00248139	0	0.0117188	0	0.0016129	0	0.460485
Gpx8	Scavengers	0	0	0	0	0	0	0	0	0	0
Cat	Scavengers	0.12987	0.0553435	0.13806	0.181141	0.040201	0.113281	0.0265879	0.182258	0.25	-0.0682245
Glrx	Scavengers	0.0533911	0.0324427	0.0522388	0.124069	0.0502513	0.101562	0.0132939	0.0806452	0.0978261	0.310877
Glrx2	Scavengers	0.1443	0.124046	0.208955	0.186104	0.0879397	0.171875	0.0738552	0.203226	0.0978261	0.0872139
Glrx3	Scavengers	0.243867	0.10687	0.220149	0.297767	0.113065	0.398438	0.0797637	0.295161	0.271739	0.240649
Glrx5	Scavengers	0.160173	0.0591603	0.13806	0.198511	0.0452261	0.195312	0.0339734	0.224194	0.108696	0.0988488
Nqo1	Scavengers	0	0	0	0	0	0	0	0	0	0
Nqo2	Scavengers	0.02886	0.0305344	0.0335821	0.0397022	0.0326633	0.0195312	0.0162482	0.0451613	0.0434783	-0.192778
Gsr	Scavengers	0.0533911	0.0324427	0.0223881	0.0645161	0.0477387	0.0742188	0.0118168	0.0629032	0.456522	0.163214
Sod1	Scavengers	0.1443	0.120229	0.156716	0.307692	0.11809	0.390625	0.129985	0.246774	0.304348	0.460485
Sod2	Scavengers	0.178932	0.0725191	0.149254	0.168734	0.100503	0.214844	0.0605613	0.172581	0.119565	0.091198
Sod3	Scavengers	-	-	-	-	-	-	-	-	-	-
Prdx1	Scavengers	0.585859	0.19084	0.402985	0.801489	0.366834	1.89453	0.119645	0.529032	1.42391	0.527608
Prdx2	Scavengers	0.365079	0.127863	0.380597	0.416873	0.175879	0.488281	0.106352	0.41129	0.347826	0.144373
Prdx3	Scavengers	0.15873	0.0648855	0.13806	0.210918	0.080402	0.175781	0.0369276	0.162903	0.076087	0.0509731
Prdx4	Scavengers	0.203463	0.0744275	0.160448	0.265509	0.123116	0.523438	0.0398818	0.227419	0.358696	0.44019
Prdx5	Scavengers	0.655123	0.160305	0.473881	0.746898	0.213568	1.37109	0.0974889	0.58871	1.23913	0.353354
Prdx6	Scavengers	0.0981241	0.0362595	0.0858209	0.188586	0.0703518	0.230469	0.0384047	0.0983871	0.141304	0.402762
Txn1	Scavengers	0.196248	0.0381679	0.182836	0.297767	0.0904523	0.625	0.0221566	0.251613	0.608696	0.522073
Txn2	Scavengers	0.18759	0.0916031	0.119403	0.248139	0.110553	0.222656	0.0738552	0.219355	0.391304	0.0854756
Txnrd1	Scavengers	0.142857	0.0534351	0.145522	0.111663	0.148241	0.132812	0.0162482	0.16129	0.0434783	-0.0364372
Txnrd2	Scavengers	0.0981241	0.0248092	0.0783582	0.126551	0.040201	0.0820312	0.0177253	0.15	0.0869565	-0.0893276
Txnrd3	Scavengers	0.012987	0.00572519	0.0186567	0.0223325	0.0100503	0.00390625	0.00738552	0.0274194	0	-0.537538
Lpo	Scavengers	-	-	-	-	-	-	-	-	-	-
Mpo	Scavengers	-	-	-	-	-	-	-	-	-	-
Scara3	Scavengers	-	-	-	-	-	-	-	-	-	-
Cp	Scavengers	0.010101	0.00381679	0	0.0223325	0.0326633	0.015625	0.00590842	0.0387097	0.880435	0.214724
Ccs	Scavengers	0.141414	0.0687023	0.115672	0.153846	0.0653266	0.113281	0.0295421	0.170968	0.163043	-0.110457
Msra	Scavengers	0.038961	0.0152672	0.0522388	0.0471464	0.0376884	0.0664062	0.0192024	0.0532258	0.0434783	0.260472
Mt1	Scavengers	0.359307	0.0896947	0.261194	0.791563	0.346734	2.49609	0.0753323	0.333871	1.13043	0.748331
Mt2	Scavengers	0.00721501	0	0	0.0397022	0.00753769	0.132812	0.00147711	0.0112903	0.0434783	0.896949
Nxnl1	Scavengers	-	-	-	-	-	-	-	-	-	-
Pdia6	Scavengers	1.47186	0.843511	1.08955	0.841191	0.69598	0.675781	0.608567	1.09032	0.858696	-0.370676
Sepp1	Scavengers	-	-	-	-	-	-	-	-	-	-
Srxn1	Scavengers	0.010101	0.00763359	0.00373134	0.00744417	0.0150754	0.0195312	0.00295421	0.0177419	0.0217391	0.318242
Txnip	Scavengers	1.50216	1.15649	1.59328	1.14392	0.547739	0.125	0.849335	1.62742	2.55435	-0.846358
Txnl1	Scavengers	0.314574	0.188931	0.339552	0.347395	0.140704	0.328125	0.103397	0.380645	0.26087	0.021084
Txnl4a	Scavengers	0.147186	0.0438931	0.130597	0.148883	0.040201	0.148438	0.0192024	0.175806	0.130435	0.00423293
Txnl4b	Scavengers	0.012987	0.00572519	0.0223881	0.0272953	0.00251256	0	0	0.0177419	0.0217391	-1
Vkorc1	Scavengers	0.340548	0.104962	0.205224	0.486352	0.135678	0.710938	0.0413589	0.354839	0.206522	0.352253
Hmox1	Scavengers	0.0533911	0.0381679	0.0447761	0.129032	0.09799	0.300781	0.0221566	0.0870968	0.402174	0.698502
Ucp1	Scavengers	-	-	-	-	-	-	-	-	-	-
Ucp2	Scavengers	0.734488	0.303435	0.58209	0.905707	0.60804	2.06641	0.40325	0.833871	1.82609	0.475533
